# Supplementary material for: miRNomic Signature in Very Low Birth-Weight Neonates Discriminates Late-Onset Gram-Positive Sepsis from Controls
Source: Diagnostics (Basel). 2021 Jul 31;11(8):1389. doi: 10.3390/diagnostics11081389 (PMC8391178; doi:10.3390/diagnostics11081389)
Supplement: Supplementary file 1 [file diagnostics-11-01389-s001.zip]

Archive with 1 entries (1 files):
- diagnostics-1255896-supplementary.pdf
